# Supplementary material for: Author Correction: Abundance, chemical structure, and light absorption properties of humic-like substances (HULIS) and other organic fractions of forest aerosols in Hokkaido
Source: Sci Rep. 2023 Sep 4;13:14561. doi: 10.1038/s41598-023-40936-6 (PMC10477238; doi:10.1038/s41598-023-40936-6)
Supplement: Supplementary file 1 — Supplementary Information 2. [file 41598_2023_40936_MOESM2_ESM.xlsx]

## Sheet: Mass_conc
Sample_ID	HP-WSOM	WISOM	HULIS	HP-WSOM	WISOM	HULIS
	μg m-3	μg m-3	μg m-3	μg C m-3	μg C m-3	μg C m-3
TMK-A-009	1.46004	0.629147	0.335354	0.647456	0.419568	0.122347
TMK-A-011	0.745406	0.353281	0.568245	0.335451	0.248553	0.215817
TMK-A-013	0.722677	0.329079	0.259341	0.31402	0.225752	0.0999038
TMK-A-016	1.54525	0.497502	0.292424	0.672308	0.327623	0.108632
TMK-A-018	0.888159	0.384047	0.286781	0.406329	0.266614	0.115751
TMK-A-021	1.02301	0.416654	0.223249	0.468553	0.287954	0.0843969
TMK-A-023	0.70761	0.471843	0.217676	0.33012	0.315823	0.0807289
TMK-A-025	0.965782	0.448466	0.36952	0.427976	0.289938	0.131651
TMK-A-026	0.472693	0.310702	0.0990743	0.231827	0.210188	0.0354784
TMK-A-029	0.501849	0.35083	0.369945	0.228221	0.220006	0.135277
TMK-A-030	0.344452	0.304451	0.0972548	0.157513	0.204138	0.0358209
TMK-A-033	0.766868	0.505616	0.247254	0.32823	0.313003	0.0875777
TMK-A-035	0.614465	0.418073	0.209268	0.274804	0.279283	0.0760635
TMK-A-038	0.82038	0.392342	0.410063	0.367835	0.268238	0.150101
TMK-A-039	1.27146	0.495103	0.428072	0.533986	0.326822	0.148262
TMK-A-041	0.492294	0.323579	0.477493	0.228169	0.232212	0.164894
TMK-A-042	0.728728	0.61436	0.555536	0.340859	0.431148	0.205274
TMK-A-044	0.476968	0.613436	0.212019	0.219175	0.440278	0.0846363

## Sheet: INORGANIC_IONS
Sample_ID	Na+	NH4+	K+	NO3-	SO4+
	μg m-3	μg m-3	μg m-3	μg m-3	μg m-3
TMK-A-009	0.0280759	0.738509	0.0554324	0.0924448	1.39801
TMK-A-011	0.00862991	0.487967	0.0417795	0.0856016	3.49494
TMK-A-013	0.0131332	0.826106	0.0366435	0.037814	1.98409
TMK-A-016	0.00904257	0.573147	0.0382314	0.0264202	1.07291
TMK-A-018	0.0111342	0.724577	0.0202311	0.0475632	3.19296
TMK-A-021	0.0392746	0.37179	0.0383331	0.140225	1.44193
TMK-A-023	0.0423887	0.292998	0.0657793	0.0629836	0.542083
TMK-A-025	0.0281221	0.303518	0.0369878	0.0970696	0.666052
TMK-A-026	0.0153227	0.1401	0.0300564	0.0501337	0.182735
TMK-A-029	0.0313254	0.265689	0.053231	0.0829748	1.22808
TMK-A-030	0.0290531	0.341733	0.0306093	0.0198168	0.469599
TMK-A-033	0.0255344	0.401725	0.0508569	0.0198853	0.786351
TMK-A-035	0.0367196	0.589699	0.0594732	0.0310272	0.832048
TMK-A-038	0.0358078	0.698226	0.0404109	0.0452532	2.00617
TMK-A-039	0.028459	0.745999	0.0623481	0.0301794	1.12791
TMK-A-041	0.0509233	0.370235	0.0417119	0.261363	1.01193
TMK-A-042	0.0101497	0.541382	0.0508369	0.117526	1.64587
TMK-A-044	0.0162268	0.485328	0.0349557	0.0255899	1.59235

## Sheet: BIO_TRACER
Sample_ID	2-methyltetrols	Pinic acid	3-MBTCA	Sucrose	Trehalose	Arabitol	Mannitol
TMK-A-009	0.567	1.04985	4.69396	0.03	0.06	0.13	0.13
TMK-A-011	0.888	0.360627	3.14012	0	0	0.03	0.04
TMK-A-013	1.164	0.210544	3.02047	0	0	0.03	0.04
TMK-A-016	4.535	0.584071	6.72515	0.07	0.25	0.24	0.39
TMK-A-018	4.421	0.295225	4.86048	0.08	0.07	0.23	0.47
TMK-A-021	2.937	0.577116	6.45567	0	0.31	0.98	1.07
TMK-A-023	0.569	0.779706	4.79947	0	0.04	0.2	0.18
TMK-A-025	0.093	1.90939	2.81739	0	0.12	0.22	0.19
TMK-A-026	0.041	2.81593	1.36904	0	0.12	0.16	0.15
TMK-A-029	0.031	0.405757	0.0504916	0	0	0.04	0
TMK-A-030	0.025	0.66761	0.151893	0	0	0.04	0
TMK-A-033	0.05	0.713368	0.179372	0	0	0.05	0
TMK-A-035	0.043	0.834586	0.558309	0	0	0.04	0
TMK-A-038	0.066	0.958278	1.25553	0.41	0	0.04	0
TMK-A-039	0.123	0.765852	1.65866	0.13	0	0.06	0.05
TMK-A-041	0.07	1.22062	1.18308	0.2	0	0.06	0.05
TMK-A-042	0.23	0.976675	3.00681	1.05	0	0.21	0.23
TMK-A-044	0.099	1.27422	1.13224	1	0.11	0.25	0.26

## Sheet: OC_EC
Sample_ID	WSOC	OC	EC
	μg C m-3	μg C m-3	μg m-3
TMK-A-009	0.7532	1.21496	0.172172
TMK-A-011	0.3506	0.736996	0.129263
TMK-A-013	0.3632	0.607796	0.104531
TMK-A-016	0.7746	1.2159	0.174072
TMK-A-018	0.3888	0.74693	0.145752
TMK-A-021	0.4786	0.966557	0.185873
TMK-A-023	0.4048	0.838733	0.17038
TMK-A-025	0.5317	0.942708	0.140534
TMK-A-026	0.2418	0.482125	0.109207
TMK-A-029	0.375	0.690806	0.125458
TMK-A-030	0.3229	0.594315	0.134156
TMK-A-033	0.6442	0.993561	0.206734
TMK-A-035	0.4963	0.817575	0.158586
TMK-A-038	0.5119	0.986686	0.214599
TMK-A-039	0.7638	1.21031	0.189197
TMK-A-041	0.3116	0.61039	0.132587
TMK-A-042	0.4012	0.86889	0.185606
TMK-A-044	0.3249	0.88261	0.160141

## Sheet: CORR_COEF
	HP-WSOM	WISOM	HULIS
Na+	-0.106281	-0.176458	-0.166926
NH4+	0.307911	0.278301	0.506256
K+	0.201509	0.402708	0.196447
NO3-	0.438555	-0.121987	-0.0882794
SO4+	0.544574	-0.0342016	0.129582
2-methyltetrols	-0.0625657	-0.0150034	0.518144
Pinic acid	-0.205128	0.0257357	-0.179036
3-MBTCA	0.0732547	0.256106	0.68247
Sucrose	0.406274	0.569591	-0.173584
Trehalose	-0.302402	0.14198	0.436929
Arabitol	-0.164939	0.156234	0.247453
Mannitol	-0.125945	0.145467	0.328503
EC	0.232618	0.609848	0.455822

## Sheet: Readme
Readme
1. The sheet ‘Mass_conc’ represents the concentrations of extracted organic fractions (WISOM, HULIS, and HP-WSOM) and the concentrations of organic carbon in the extracted fractions.
2. The sheet ‘INORGANIC_IONS’ represents the concentrations of ions.
3. The sheet ‘BIO_TRACER’ represents the concentrations of biogenic molecular tracers in arbitrary unit.
4. The sheet ‘OC_EC’ represents the concentrations of organic carbon (OC) and elemental carbon (EC) from the thermal analysis and the concentration of WSOC from the TOC analyzer.
5. The sheet ‘DENSITY’ represents the density of extracted organic fractions (WISOM, HULIS, and HP-WSOM).
6. The sheet ‘CORR_COEF’ represents the Pearson’s correlation coefficients (n = 18) from the correlation analysis of the mass concentrations of WISOM, HULIS, and HP-WSOM and those of inorganic ions, biogenic molecular tracers, and EC.

## Sheet: DENSITY
Sample_ID	WISOM	HULIS	HP-WSOM
	kg/m3	kg/m3	kg/m3
TMK-A-009	1030.37	1482.09	1698.24
TMK-A-011	972.47	1440.35	1602.02
TMK-A-013	1003.89	1514.51	1613.46
TMK-A-016	1044.09	1505.93	1640.69
TMK-A-018	991.735	1424.36	1534.11
TMK-A-021	993.097	1438.69	1590.69
TMK-A-023	1024.05	1401.09	1605.33
TMK-A-025	1062.4	1475.21	1711.54
TMK-A-026	1019.79	1343.51	1671.51
TMK-A-029	1084.1	1428.39	1672.14
TMK-A-030	1011.46	1406.68	1657.96
TMK-A-033	1080.42	1511.79	1740.7
TMK-A-035	1013.56	1438.1	1762.5
TMK-A-038	997.72	1449.11	1699.56
TMK-A-039	1031.81	1526.1	1783.62
TMK-A-041	951.06	1382.5	1722.17
TMK-A-042	981.725	1389.9	1628.08
TMK-A-044	958.563	1373.97	1516.2
